# Supplementary material for: Studying Vertical Microbiome Transmission from Mothers to Infants by Strain-Level Metagenomic Profiling
Source: mSystems. 2017 Jan 17;2(1):e00164-16. doi: 10.1128/mSystems.00164-16 (PMC5264247; doi:10.1128/mSystems.00164-16)
Supplement: TABLE S1 [file sys001172080st8.xlsx]

## Sheet: Foglio1
					Post-extraction nucleic acids quantification (ng/µl)						Initial and filtered (in parenthesis) reads (x 10^6 bp)
					DNA			RNA (before rRNA depletion)			DNA			RNA
Pair	Time point (months)	Gender	Breast feeding fraction	Formula feeding fraction	After weaning	Mother	Infant	Milk	Mother	Infant	Mother	Infant	Milk	Mother	Infant
1	1 (3 mo.)	F	0.3	0.7	No	84	0.32	9.23			28.8 (27.3M)	29.4 (27.6 M)	27.3 (0.042 M)
2	1 (3 mo.)	M	1	0	No	49.96	0.52	14.7			21.3 (19.9 M)	34.5 (32.2 M)	31.3 (0.062 M)
3	1 (3 mo.)	M	0.7	0.3	No	4.74	3.14	10.7			30.7 (28.5 M)	34.8 (32.3 M)	34.1 (0.078 M)
4	1 (3 mo.)	M	1	0	No	93.34	11.46	9.65			20.7 (19 M)	15.7 (14.3 M)	12.8 (0.039 M)
4	2 (10 mo.)	M	0.9	0	Yes	388	185.08	10.84	61.7	38.2	60.9 (50.6 M)	45.6 (37.7 M)	35.3 (0.11 M)	55.1 (47.7 M)	69.8 (61.0 M)
5	1 (3 mo.)	M	1	0	No	293.77	19.2	4.35			25.6 (23.8 M)	24.5 (22.3 M)	29.6 (0.072 M)
5	2 (10 mo.)	M	0.33	0	Yes	108.6	81.02	34			28.6 (26.2 M)	19.9 (18.5 M)	15 (0.055 M)
5	3 (16 mo.)	M	0.1	0	Yes	600	76.86	7.82	49.5	162	42.9 (36.5 M)	36.2 (28.8 M)	61.1 (1.64 M)	77.9 (68.6 M)	159.4 (113.4 M)
