# Supplementary material for: Studying Vertical Microbiome Transmission from Mothers to Infants by Strain-Level Metagenomic Profiling
Source: mSystems. 2017 Jan 17;2(1):e00164-16. doi: 10.1128/mSystems.00164-16 (PMC5264247; doi:10.1128/mSystems.00164-16)
Supplement: TABLE S3 [file sys001172080st10.xlsx]

## Sheet: Viruses
RefSeq Accession | Virus Name	Samples
	MV_FEI1_t1Q14	MV_FEI2_t1Q14	MV_FEI3_t1Q14	MV_FEI4_t1Q14	MV_FEI4_t2Q15	MV_FEI5_t2Q14	MV_FEM1_t1Q14	MV_FEM2_t1Q14	MV_FEM3_t1Q14	MV_FEM4_t1Q14	MV_FEM4_t2Q15
	Breadth of coverage (average depth of coverage)
NC_009231.1|Clostridium_phage_phiC2	50.78% (2.75)		70.14% (9.87)
NC_007917.1|Clostridium_phage_phiCD119	50.26% (2.23)		72.93% (9.52)
NC_028996.1|Clostridium_phage_phiCDHM19	52.89% (2.14)		77.74% (9.09)
NC_009514.1|Enterobacteria_phage_cdtI	35.71% (164.81)		43.27% (581.82)	45.32% (210.7)	41.09% (28.51)	70.34% (32.59)				33.61% (3.67)	35.28% (5.29)
NC_022750.1|Enterobacteria_phage_fiAA91-ss	26.68% (84.81)			72.05% (22.45)		82.44% (20.27)			33% (1.54)	59.43% (2.54)
NC_019723.1|Enterobacteria_phage_HK630	47.38% (173.95)		58.23% (370.03)	53.98% (215.8)	56.44% (24.91)	72.33% (24.7)		44.5% (3.12)	28.42% (1.56)	41.48% (2.93)	39.62% (4.19)
NC_001416.1|Enterobacteria_phage_lambda	51.9% (171.63)		61.4% (373.89)	57.27% (217.52)	62.66% (24.34)	70.2% (24.42)		43.81% (3.1)	29.02% (1.57)	44.7% (2.88)	43.38% (4.09)
NC_019706.1|Enterobacteria_phage_mEp043_c-1	74.24% (76.28)
NC_019716.1|Enterobacteria_phage_mEp460	41.11% (158.9)		53.02% (532.93)	47.61% (199.54)	42.32% (27.11)	73.47% (34.1)				35.9% (3.53)	38.62% (5.09)
NC_001895.1|Enterobacteria_phage_P2	20.73% (57.52)			75.68% (14.99)		78.03% (20.15)			32.99% (1.57)	63.2% (2.57)
NC_027339.1|Enterobacteria_phage_SfI	71.36% (152.56)		55.92% (174.82)	72.95% (157.38)	77.09% (19.35)	75.43% (27.04)		24.86% (2.43)	28.53% (1.48)	57.77% (2.73)	63.84% (3.69)
NC_003444.1|Enterobacteria_phage_SfV	65.24% (145.93)		76.51% (276.35)	71.57% (171.29)	72.78% (21)	72.87% (31.46)				60.76% (3.29)	62.05% (4.81)
NC_005056.1|Enterobacteria_phage_WPhi	23.09% (63.03)			70.97% (14.88)		75.93% (19.06)			33.29% (1.61)	59.58% (2.52)
NC_017732.1|Enterococcus_phage_EF62phi	85.22% (972.81)		95.86% (304.48)
NC_028896.1|Escherichia_phage_pro147	20.89% (57.9)			72.05% (14.57)		74.13% (19.57)			34.95% (1.58)	61.1% (2.5)
NC_028943.1|Escherichia_phage_pro483	25.13% (71.58)			77.42% (15.63)		81.87% (21.12)			40.86% (1.55)	67.27% (2.46)
NC_019445.1|Escherichia_phage_TL-2011b				80.5% (136.25)	80.63% (19.16)	32.46% (8.9)		50.27% (2.39)
NC_028830.1|Lactobacillus_phage_iA2					53.85% (2.43)	82.5% (13.33)
NC_021853.1|Lactococcus_phage_340	85.84% (77.78)		66.07% (3.65)
NC_008370.1|Lactococcus_phage_712	85.29% (73.48)		60.45% (3.6)
NC_017688.1|Lactococcus_Phage_ASCC191	91.12% (81.64)		70.88% (3.65)
NC_011046.1|Lactococcus_phage_bIBB29	88.95% (76.11)		65.02% (3.66)
NC_001909.1|Lactococcus_phage_bIL170	91.94% (74.68)		71.03% (3.55)
NC_013155.1|Lactococcus_phage_CB13	92.97% (76.46)		68.91% (3.58)
NC_013152.1|Lactococcus_phage_CB14	94.08% (84.64)		76.05% (3.64)
NC_008371.1|Lactococcus_phage_jj50	93.64% (80.69)		72.89% (3.62)
NC_021860.1|Lactococcus_phage_jm2	89.4% (84.64)		71.18% (3.7)
NC_021854.1|Lactococcus_phage_jm3	92.89% (82.52)		72.93% (3.62)
NC_008363.1|Lactococcus_phage_P008	94.5% (77.84)		71.42% (3.76)
NC_021852.1|Lactococcus_phage_P680	95.85% (80.32)		75.89% (3.79)
NC_021855.1|Lactococcus_phage_phi7	89.71% (76.67)		70.26% (3.63)
NC_001835.1|Lactococcus_phage_SK1	91.96% (79.41)		70.66% (3.65)
NC_028900.1|Lactococcus_phage_SL4	96.41% (83.73)		78.56% (3.58)
NC_021857.1|Shigella_phage_SfII	64.42% (156.71)		55.35% (209.23)	70.15% (161.89)	71.92% (19.33)	74.14% (34.4)			22.47% (1.97)	57.03% (3.45)	59.43% (5.01)
NC_022749.1|Shigella_phage_SfIV	66.37% (295.28)		62% (326.15)	71.52% (195.63)	72.11% (27.08)	82.03% (36.05)			26.04% (2.22)	60.89% (4.39)	61.13% (5.85)
NC_023588.1|Stenotrophomonas_phage_Smp131	72.2% (4.75)
NC_001825.1|Streptococcus_phage_Cp-1		84.48% (4.01)				27.77% (1.39)
NC_024711.1|uncultured_phage_crAssphage							74.33% (2.54)		96.64% (232.86)
